# Supplementary material for: Parasitism of Corn Earworm, Helicoverpa zea (Boddie) (Lepidoptera: Noctuidae), by Tachinid Flies in Cultivated Hemp
Source: Insects. 2022 Jun 3;13(6):519. doi: 10.3390/insects13060519 (PMC9225452; doi:10.3390/insects13060519)
Supplement: Supplementary file 1 [file insects-13-00519-s001.zip]

Archive with 2 entries (2 files):
- L. aletiae1.mp4
- W. rufopicta.MP4
